# Supplementary material for: MicroRNA-21 Plays Multiple Oncometabolic Roles in Colitis-Associated Carcinoma and Colorectal Cancer via the PI3K/AKT, STAT3, and PDCD4/TNF-α Signaling Pathways in Zebrafish
Source: Cancers (Basel). 2021 Nov 6;13(21):5565. doi: 10.3390/cancers13215565 (PMC8583575; doi:10.3390/cancers13215565)
Supplement: Supplementary file 1 [file cancers-13-05565-s001.zip]

Archive with 9 entries (7 files):
- 20211105_cancers-1446062-supplementary.pdf
- cancers-1446062 Original Images for Blots/
- cancers-1446062 Original Images for Blots/Original Images for Blots/
- cancers-1446062 Original Images for Blots/Original Images for Blots/GAPDH.tif
- cancers-1446062 Original Images for Blots/Original Images for Blots/Original Images for Blots.pptx
- cancers-1446062 Original Images for Blots/Original Images for Blots/pAKT.tif
- cancers-1446062 Original Images for Blots/Original Images for Blots/PDCD4.jpg
- cancers-1446062 Original Images for Blots/Original Images for Blots/pSTAT3.tif
- cancers-1446062 Original Images for Blots/Original Images for Blots/PTEN.tif
